# Supplementary material for: Vitamin D interacts with Esr1 and Igf1 to regulate molecular pathways relevant to Alzheimer’s disease
Source: Mol Neurodegener. 2016 Mar 1;11:22. doi: 10.1186/s13024-016-0087-2 (PMC4774101; doi:10.1186/s13024-016-0087-2)
Supplement: Additional file 3: — Table S9. Common DEGs in at least 3 out 4 conditions (cortex; hippocampus; WtVitD; TgVitD). (XLSX 61 kb) [file 13024_2016_87_MOESM3_ESM.xlsx]

## Sheet: Table S9
COMMON DEGs IN AT LEAST 3 OUT OF 4 CONDITIONS
Gene Symbol	Entrez Gene Name
ACE	angiotensin I converting enzyme
ACTA2	actin, alpha 2, smooth muscle, aorta
AHCY	adenosylhomocysteinase
AI852580	expressed sequence AI852580
ANGPTL7	angiopoietin-like 7
AQP1	aquaporin 1 (Colton blood group)
AQR	aquarius intron-binding spliceosomal factor
ARL15	ADP-ribosylation factor-like 15
ATG4C	autophagy related 4C, cysteine peptidase
AVP	arginine vasopressin
C10ORF10	chromosome 10 open reading frame 10
C130078N14	uncharacterized protein C130078N14
C1QB	complement component 1, q subcomponent, B chain
CABP5	calcium binding protein 5
CAPN11	calpain 11
CCL21	chemokine (C-C motif) ligand 21
CCL8	chemokine (C-C motif) ligand 8
CD300LF	CD300 molecule-like family member f
CD4	CD4 molecule
CD74	CD74 molecule, major histocompatibility complex, class II invariant chain
CDK5RAP1	CDK5 regulatory subunit associated protein 1
CFL1	cofilin 1 (non-muscle)
CLCNKB	chloride channel, voltage-sensitive Kb
CPNE1	copine I
CPPED1	calcineurin-like phosphoesterase domain containing 1
CTLA2A/CTLA2B	cytotoxic T lymphocyte-associated protein 2 alpha
CYP17A1	cytochrome P450, family 17, subfamily A, polypeptide 1
CYP2F1	cytochrome P450, family 2, subfamily F, polypeptide 1
CYP2G1	cytochrome P450, family 2, subfamily g, polypeptide 1
DCAF12L2	DDB1 and CUL4 associated factor 12-like 2
DCXR	dicarbonyl/L-xylulose reductase
DNAJB8	DnaJ (Hsp40) homolog, subfamily B, member 8
DOC2G	double C2, gamma
DYDC2	DPY30 domain containing 2
E130116L18RIK	RIKEN cDNA E130116L18 gene
FAM13C	family with sequence similarity 13, member C
FAM205A	family with sequence similarity 205, member A
FKBP1A	FK506 binding protein 1A, 12kDa
FMOD	fibromodulin
FMR1NB	fragile X mental retardation 1 neighbor
FOS	FBJ murine osteosarcoma viral oncogene homolog
FOXP1	forkhead box P1
GBP4	guanylate binding protein 4
GBP6	guanylate binding protein family, member 6
GCNT1	glucosaminyl (N-acetyl) transferase 1, core 2
GFAP	glial fibrillary acidic protein
GM10848	predicted gene 10848
GM16505	predicted gene 16505
GM3383 (INCLUDES OTHERS)	predicted gene 3383
GM3515	predicted gene 3515
GM4924	predicted gene 4924
GM6507	predicted gene 6507
GNG7	guanine nucleotide binding protein (G protein), gamma 7
GOLGB1	golgin B1
GPNMB	glycoprotein (transmembrane) nmb
H2-M11	histocompatibility 2, M region locus 11
HEBP1	heme binding protein 1
HERC2	HECT and RLD domain containing E3 ubiquitin protein ligase 2
HLA-A	major histocompatibility complex, class I, A
HLA-DRB5	major histocompatibility complex, class II, DR beta 5
IER5	immediate early response 5
IGF1	insulin-like growth factor 1 (somatomedin C)
IGF2	insulin-like growth factor 2
IGKC	immunoglobulin kappa constant
INADL	InaD-like (Drosophila)
IQCF4	IQ motif containing F4
IQSEC3	IQ motif and Sec7 domain 3
IRAK2	interleukin-1 receptor-associated kinase 2
IRGM	immunity-related GTPase family, M
KCNJ6	potassium channel, inwardly rectifying subfamily J, member 6
KCTD11	potassium channel tetramerization domain containing 11
KDR	kinase insert domain receptor
KLRA4 (INCLUDES OTHERS)	killer cell lectin-like receptor, subfamily A, member 4
KRT18	keratin 18, type I
LAMC2	laminin, gamma 2
LCN2	lipocalin 2
LGR5	leucine-rich repeat containing G protein-coupled receptor 5
LRIG1	leucine-rich repeats and immunoglobulin-like domains 1
LRP6	low density lipoprotein receptor-related protein 6
MIRG	miRNA containing gene
MRGPRG	MAS-related GPR, member G
NANOG	Nanog homeobox
NAT8B	N-acetyltransferase 8B
NLRC5	NLR family, CARD domain containing 5
NPPA	natriuretic peptide A
NTNG1	netrin G1
OCEL1	occludin/ELL domain containing 1
OMP	olfactory marker protein
OTX2	orthodenticle homeobox 2
OXT	oxytocin/neurophysin I prepropeptide
PER1	period circadian clock 1
PIGN	phosphatidylinositol glycan anchor biosynthesis, class N
PMCH	pro-melanin-concentrating hormone
PPIH	peptidylprolyl isomerase H (cyclophilin H)
PPP1R16B	protein phosphatase 1, regulatory subunit 16B
PRKCD	protein kinase C, delta
PRL	prolactin
PRLR	prolactin receptor
PRM1	protamine 1
PRSS37	protease, serine, 37
RABGAP1	RAB GTPase activating protein 1
RGS9	regulator of G-protein signaling 9
RNASE4	ribonuclease, RNase A family, 4
RNASEH2A	ribonuclease H2, subunit A
RNU1B6	U1b6 small nuclear RNA
RS1	retinoschisin 1
RXRG	retinoid X receptor, gamma
S100A5	S100 calcium binding protein A5
SDC4	syndecan 4
SERPINA3G (INCLUDES OTHERS)	serine (or cysteine) peptidase inhibitor, clade A, member 3G
SHANK1	SH3 and multiple ankyrin repeat domains 1
SHC4	SHC (Src homology 2 domain containing) family, member 4
SLC17A6	solute carrier family 17 (vesicular glutamate transporter), member 6
SLN	sarcolipin
ST6GALNAC1	ST6 (alpha-N-acetyl-neuraminyl-2,3-beta-galactosyl-1,3)-N-acetylgalactosaminide alpha-2,6-sialyltransferase 1
STRAP	serine/threonine kinase receptor associated protein
SV2C	synaptic vesicle glycoprotein 2C
SYN3	synapsin III
SYT10	synaptotagmin X
TBX22	T-box 22
TDGF1	teratocarcinoma-derived growth factor 1
TGTP1/TGTP2	T cell specific GTPase 1
TIMM9	translocase of inner mitochondrial membrane 9 homolog (yeast)
TNNT2	troponin T type 2 (cardiac)
TRH	thyrotropin-releasing hormone
TRIM12A	tripartite motif-containing 12A
TSPAN18	tetraspanin 18
VILL	villin-like
VIPR2	vasoactive intestinal peptide receptor 2
VMN1R180 (INCLUDES OTHERS)	vomeronasal 1 receptor 180
VMN1R214 (INCLUDES OTHERS)	vomeronasal 1 receptor 214
VTI1A	vesicle transport through interaction with t-SNAREs 1A
WDR86	WD repeat domain 86
WFDC13	WAP four-disulfide core domain 13
ZNF616	zinc finger protein 616
ZNF669	zinc finger protein 669
