# Supplementary material for: Vitamin D interacts with Esr1 and Igf1 to regulate molecular pathways relevant to Alzheimer’s disease
Source: Mol Neurodegener. 2016 Mar 1;11:22. doi: 10.1186/s13024-016-0087-2 (PMC4774101; doi:10.1186/s13024-016-0087-2)
Supplement: Additional file 5: — List of DEGs known to be related to vitamin D action in the corertx and hippocampus of Wt and Tg mice. Genes containing a VDRE sequence are highlighted in grey. Table S13. Vitamin D related DEGs in Tg Cont, Tg VitD and Wt VitD mice. Table S14. Common vitamin D related DEGS between Tg Cont and TgVitD or between Tg Cont and Wt VitD. Table S15. Common vitamin D related DEGs between Tg Cont, Tg VitD and Wt VitD mice. (XLSX 95 kb) [file 13024_2016_87_MOESM5_ESM.xlsx]

## Sheet: Table S13
List of DEGs known to be related to vitamin D action
VitD-related DEGs in TgCont		VitD-related DEGs in TgVitD		VitD-related DEGs in WtVitD
Gene Symbol	Gene Entrez Name	Gene Symbol	Gene Entrez Name	Gene Symbol	Gene Entrez Name
AASS	aminoadipate-semialdehyde synthase	ABCA4	ATP-binding cassette, sub-family A (ABC1), member 4	ACE	angiotensin I converting enzyme
ABCA1	ATP-binding cassette, sub-family A (ABC1), member 1	ACAT2	acetyl-CoA acetyltransferase 2	Acp5	acid phosphatase 5, tartrate resistant
ABCC3	ATP-binding cassette, sub-family C (CFTR/MRP), member 3	ACE	angiotensin I converting enzyme	ACTA2	actin, alpha 2, smooth muscle, aorta
ABCD2	ATP-binding cassette, sub-family D (ALD), member 2	Acp5	acid phosphatase 5, tartrate resistant	ADAMTS9	ADAM metallopeptidase with thrombospondin type 1 motif, 9
ACAA2	acetyl-CoA acyltransferase 2	ACTA2	actin, alpha 2, smooth muscle, aorta	ADORA2A	adenosine A2a receptor
ACACA	acetyl-CoA carboxylase alpha	ADRB3	adrenoceptor beta 3	ADRA2C	adrenoceptor alpha 2C
ACAT2	acetyl-CoA acetyltransferase 2	AGRP	agouti related neuropeptide	AFP	alpha-fetoprotein
ACSL1	acyl-CoA synthetase long-chain family member 1	AGT	angiotensinogen (serpin peptidase inhibitor, clade A, member 8)	AHNAK	AHNAK nucleoprotein
ACSL4	acyl-CoA synthetase long-chain family member 4	AHCY	adenosylhomocysteinase	ALDH1A2	aldehyde dehydrogenase 1 family, member A2
ACTA1	actin, alpha 1, skeletal muscle	AHNAK	AHNAK nucleoprotein	ALDOA	aldolase A, fructose-bisphosphate
ACTA2	actin, alpha 2, smooth muscle, aorta	AKR1C3	aldo-keto reductase family 1, member C3	ANXA1	annexin A1
ACVRL1	activin A receptor type II-like 1	ALAS2	5'-aminolevulinate synthase 2	APOA2	apolipoprotein A-II
ADA	adenosine deaminase	ALDH1A2	aldehyde dehydrogenase 1 family, member A2	APOBEC3B	apolipoprotein B mRNA editing enzyme, catalytic polypeptide-like 3B
ADAM17	ADAM metallopeptidase domain 17	ALDH1A3	aldehyde dehydrogenase 1 family, member A3	APOC2	apolipoprotein C-II
ADAMTS1	ADAM metallopeptidase with thrombospondin type 1 motif, 1	AMY2B	amylase, alpha 2B (pancreatic)	APOE	apolipoprotein E
ADAMTS9	ADAM metallopeptidase with thrombospondin type 1 motif, 9	ANGPT2	angiopoietin 2	AQP1	aquaporin 1 (Colton blood group)
ADRA1B	adrenoceptor alpha 1B	ANGPTL4	angiopoietin-like 4	AR	androgen receptor
ADRA1D	adrenoceptor alpha 1D	ANGPTL7	angiopoietin-like 7	ARL4C	ADP-ribosylation factor-like 4C
ADRB3	adrenoceptor beta 3	ANK3	ankyrin 3, node of Ranvier (ankyrin G)	AURKA	aurora kinase A
AEBP1	AE binding protein 1	ANXA1	annexin A1	AURKB	aurora kinase B
AFP	alpha-fetoprotein	AQP1	aquaporin 1 (Colton blood group)	AVP	arginine vasopressin
AGPAT2	1-acylglycerol-3-phosphate O-acyltransferase 2	AVP	arginine vasopressin	BCL3	B-cell CLL/lymphoma 3
AGT	angiotensinogen (serpin peptidase inhibitor, clade A, member 8)	AXIN2	axin 2	BCL11A	B-cell CLL/lymphoma 11A (zinc finger protein)
AHCY	adenosylhomocysteinase	BATF2	basic leucine zipper transcription factor, ATF-like 2	BDNF	brain-derived neurotrophic factor
AHR	aryl hydrocarbon receptor	BGLAP	bone gamma-carboxyglutamate (gla) protein	BLNK	B-cell linker
AHRR	aryl-hydrocarbon receptor repressor	BMP6	bone morphogenetic protein 6	BMPR2	bone morphogenetic protein receptor, type II (serine/threonine kinase)
AK2	adenylate kinase 2	C1QTNF5	C1q and tumor necrosis factor related protein 5	C3	complement component 3
AKR1B10	aldo-keto reductase family 1, member B10 (aldose reductase)	C1R	complement component 1, r subcomponent	C1R	complement component 1, r subcomponent
ALDH1A3	aldehyde dehydrogenase 1 family, member A3	CALML4	calmodulin-like 4	CABIN1	calcineurin binding protein 1
ALDOA	aldolase A, fructose-bisphosphate	CAMP	cathelicidin antimicrobial peptide	CAMK2B	calcium/calmodulin-dependent protein kinase II beta
ALDOB	aldolase B, fructose-bisphosphate	CCL2	chemokine (C-C motif) ligand 2	CAMP	cathelicidin antimicrobial peptide
ALOX5	arachidonate 5-lipoxygenase	CCL4	chemokine (C-C motif) ligand 4	CAT	catalase
ALOX5AP	arachidonate 5-lipoxygenase-activating protein	Ccl6	chemokine (C-C motif) ligand 6	CAV2	caveolin 2
ALPL	alkaline phosphatase, liver/bone/kidney	Ccl7	chemokine (C-C motif) ligand 7	Ccl7	chemokine (C-C motif) ligand 7
AMPH	amphiphysin	Ccl8	chemokine (C-C motif) ligand 8	Ccl8	chemokine (C-C motif) ligand 8
ANTXR1	anthrax toxin receptor 1	CCL17	chemokine (C-C motif) ligand 17	CCND3	cyclin D3
ANXA1	annexin A1	CD68	CD68 molecule	CCNF	cyclin F
ANXA2	annexin A2	CD74	CD74 molecule, major histocompatibility complex, class II invariant chain	CCNT1	cyclin T1
APLN	apelin	CD274	CD274 molecule	CCR5	chemokine (C-C motif) receptor 5 (gene/pseudogene)
APOA2	apolipoprotein A-II	CD40LG	CD40 ligand	CCRN4L	CCR4 carbon catabolite repression 4-like (S. cerevisiae)
APOBEC3B	apolipoprotein B mRNA editing enzyme, catalytic polypeptide-like 3B	CDH1	cadherin 1, type 1, E-cadherin (epithelial)	CD4	CD4 molecule
APOC2	apolipoprotein C-II	CEACAM1	carcinoembryonic antigen-related cell adhesion molecule 1 (biliary glycoprotein)	CD46	CD46 molecule, complement regulatory protein
APOE	apolipoprotein E	CGA	glycoprotein hormones, alpha polypeptide	CD74	CD74 molecule, major histocompatibility complex, class II invariant chain
AQP5	aquaporin 5	CH25H	cholesterol 25-hydroxylase	CD1D	CD1d molecule
AR	androgen receptor	CHRD	chordin	CD79A	CD79a molecule, immunoglobulin-associated alpha
ARHGAP1	Rho GTPase activating protein 1	CIDEA	cell death-inducing DFFA-like effector a	CDKN2A	cyclin-dependent kinase inhibitor 2A
ARHGDIB	Rho GDP dissociation inhibitor (GDI) beta	CLDN2	claudin 2	CDON	cell adhesion associated, oncogene regulated
ARID3A	AT rich interactive domain 3A (BRIGHT-like)	CLDN4	claudin 4	CFTR	cystic fibrosis transmembrane conductance regulator (ATP-binding cassette sub-family C, member 7)
ARL4C	ADP-ribosylation factor-like 4C	CLIC6	chloride intracellular channel 6	CHAT	choline O-acetyltransferase
ARNT2	aryl-hydrocarbon receptor nuclear translocator 2	CMTM4	CKLF-like MARVEL transmembrane domain containing 4	CITED4	Cbp/p300-interacting transactivator, with Glu/Asp-rich carboxy-terminal domain, 4
ARTN	artemin	COL8A1	collagen, type VIII, alpha 1	CKAP4	cytoskeleton-associated protein 4
ASPM	asp (abnormal spindle) homolog, microcephaly associated (Drosophila)	COL8A2	collagen, type VIII, alpha 2	CLIC6	chloride intracellular channel 6
ATF3	activating transcription factor 3	Cox8b	cytochrome c oxidase subunit VIIIb	CMPK2	cytidine monophosphate (UMP-CMP) kinase 2, mitochondrial
ATG9A	autophagy related 9A	CPT1A	carnitine palmitoyltransferase 1A (liver)	CNFN	cornifelin
ATM	ATM serine/threonine kinase	CRYAA/LOC102724652	crystallin, alpha A	COX4I2	cytochrome c oxidase subunit IV isoform 2 (lung)
ATP5B	ATP synthase, H+ transporting, mitochondrial F1 complex, beta polypeptide	CSF2	colony stimulating factor 2 (granulocyte-macrophage)	Cox8b	cytochrome c oxidase subunit VIIIb
ATP7A	ATPase, Cu++ transporting, alpha polypeptide	CSF1R	colony stimulating factor 1 receptor	CPB2	carboxypeptidase B2 (plasma)
AURKB	aurora kinase B	CSHL1	chorionic somatomammotropin hormone-like 1	CPE	carboxypeptidase E
AVP	arginine vasopressin	CSTA	cystatin A (stefin A)	CREB1	cAMP responsive element binding protein 1
AXIN2	axin 2	CTSD	cathepsin D	CREBBP	CREB Binding Protein
AXL	AXL receptor tyrosine kinase	Cxcl9	chemokine (C-X-C motif) ligand 9	CRP	C-reactive protein, pentraxin-related
B2M	beta-2-microglobulin	CXCL10	chemokine (C-X-C motif) ligand 10	Cryge/Crygf	crystallin, gamma F
B4GALT1	UDP-Gal:betaGlcNAc beta 1,4- galactosyltransferase, polypeptide 1	CXCL13	chemokine (C-X-C motif) ligand 13	CSDC2	cold shock domain containing C2, RNA binding
BAK1	BCL2-antagonist/killer 1	CYP17A1	cytochrome P450, family 17, subfamily A, polypeptide 1	CSF1	colony stimulating factor 1 (macrophage)
BATF	basic leucine zipper transcription factor, ATF-like	CYP1B1	cytochrome P450, family 1, subfamily B, polypeptide 1	CSF2	colony stimulating factor 2 (granulocyte-macrophage)
BATF2	basic leucine zipper transcription factor, ATF-like 2	CYP2A6 (includes others)	cytochrome P450, family 2, subfamily A, polypeptide 6	CXCL6	chemokine (C-X-C motif) ligand 6
BCL11A	B-cell CLL/lymphoma 3	CYP3A5	cytochrome P450, family 3, subfamily A, polypeptide 5	CYP17A1	cytochrome P450, family 17, subfamily A, polypeptide 1
BCL2A1	B-cell CLL/lymphoma 11A (zinc finger protein)	CYP4F2	cytochrome P450, family 4, subfamily F, polypeptide 2	CYP2A6 (includes others)	cytochrome P450, family 2, subfamily A, polypeptide 6
BCL3	BCL2-related protein A1	DAPK2	death-associated protein kinase 2	CYP2C9	cytochrome P450, family 2, subfamily C, polypeptide 9
BDNF	brain-derived neurotrophic factor	DBH	dopamine beta-hydroxylase (dopamine beta-monooxygenase)	DCN	decorin
Bex1	brain expressed gene 1	DCN	decorin	DCX	doublecortin
BHMT	betaine--homocysteine S-methyltransferase	DIO3	deiodinase, iodothyronine, type III	DDX5	DEAD (Asp-Glu-Ala-Asp) box helicase 5
BIRC5	baculoviral IAP repeat containing 5	DLK1	delta-like 1 homolog (Drosophila)	DDX3X	DEAD (Asp-Glu-Ala-Asp) box helicase 3, X-linked
BLNK	B-cell linker	DUSP1	dual specificity phosphatase 1	DHCR7	7-dehydrocholesterol reductase
BMF	Bcl2 modifying factor	DVL3	dishevelled segment polarity protein 3	DLEC1	deleted in lung and esophageal cancer 1
BMP4	bone morphogenetic protein 4	E4F1	E4F transcription factor 1	DLX3	distal-less homeobox 3
BMP6	bone morphogenetic protein 6	EGF	epidermal growth factor	DTX3	deltex 3, E3 ubiquitin ligase
BNIP3	BCL2/adenovirus E1B 19kDa interacting protein 3	EGR1	early growth response 1	DVL3	dishevelled segment polarity protein 3
C1QA	complement component 1, q subcomponent, A chain	ENPP2	ectonucleotide pyrophosphatase/phosphodiesterase 2	DYRK1B	dual-specificity tyrosine-(Y)-phosphorylation regulated kinase 1B
C1QB	complement component 1, q subcomponent, B chain	EOMES	eomesodermin	EDN1	endothelin 1
C1R	complement component 1, r subcomponent	ESR1	Estrogen Receptor 1	EDN2	endothelin 2
C3AR1	complement component 3a receptor 1	EPHX1	epoxide hydrolase 1, microsomal (xenobiotic)	EFNA1	ephrin-A1
C4A/C4B	complement component 4B (Chido blood group)	FAM26F	family with sequence similarity 26, member F	EGF	epidermal growth factor
C9orf9	chromosome 9 open reading frame 9	FBLN1	fibulin 1	EOMES	eomesodermin
CA9	carbonic anhydrase IX	FGF10	fibroblast growth factor 10	EPAS1	endothelial PAS domain protein 1
CABIN1	calcineurin binding protein 1	FIGF	c-fos induced growth factor (vascular endothelial growth factor D)	EPN1	epsin 1
CACNA1S	calcium channel, voltage-dependent, L type, alpha 1S subunit	FMN1	formin 1	ERMAP	erythroblast membrane-associated protein (Scianna blood group)
CAMP	cathelicidin antimicrobial peptide	FOLR1	folate receptor 1 (adult)	ESR1	Estrogen receptor 1
CAPN2	calpain 2, (m/II) large subunit	FOS	FBJ Murine Osteosarcoma Viral Oncogene Homolog	FAS	Fas cell surface death receptor
CASP4	caspase 4, apoptosis-related cysteine peptidase	FOXC1	forkhead box C1	FBLN1	fibulin 1
CASP8	caspase 8, apoptosis-related cysteine peptidase	FOXO3	forkhead box O3	FCGR2B	Fc fragment of IgG, low affinity IIb, receptor (CD32)
CAT	catalase	GAL	galanin/GMAP prepropeptide	FGF2	fibroblast growth factor 2 (basic)
CAV2	caveolin 2	GAS1	growth arrest-specific 1	FGF10	fibroblast growth factor 10
CCK	cholecystokinin	GATA3	GATA binding protein 3	FGF23	fibroblast growth factor 23
CCL17	chemokine (C-C motif) ligand 17	GBP2	guanylate binding protein 2, interferon-inducible	FGFR3	fibroblast growth factor receptor 3
CCL2	chemokine (C-C motif) ligand 2	GBP5	guanylate binding protein 5	FGL2	fibrinogen-like 2
CCL3L3	chemokine (C-C motif) ligand 3-like 3	GBP6	guanylate binding protein family, member 6	FMN1	formin 1
CCL4	chemokine (C-C motif) ligand 4	GFAP	glial fibrillary acidic protein	FMN2	formin 2
CCL5	chemokine (C-C motif) ligand 5	GJB2	gap junction protein, beta 2, 26kDa	FOLR1	folate receptor 1 (adult)
Ccl6	chemokine (C-C motif) ligand 6	GLI1	GLI family zinc finger 1	FOS	FBJ murine osteosarcoma viral oncogene homolog
Ccl7	chemokine (C-C motif) ligand 7	GNAO1	guanine nucleotide binding protein (G protein), alpha activating activity polypeptide O	FOSL2	FOS-like antigen 2
Ccl8	chemokine (C-C motif) ligand 8	GNAS	GNAS complex locus	FST	follistatin
Ccl9	chemokine (C-C motif) ligand 9	GPX3	glutathione peroxidase 3	GATA3	GATA binding protein 3
CCNC	cyclin C	GREB1	growth regulation by estrogen in breast cancer 1	GBE1	glucan (1,4-alpha-), branching enzyme 1
CCNG2	cyclin G2	GRIA2	glutamate receptor, ionotropic, AMPA 2	GBP6	guanylate binding protein family, member 6
CCNH	cyclin H	GRM5	glutamate receptor, metabotropic 5	GBX2	gastrulation brain homeobox 2
CCNT1	cyclin T1	HADHA	hydroxyacyl-CoA dehydrogenase/3-ketoacyl-CoA thiolase/enoyl-CoA hydratase (trifunctional protein), alpha subunit	Gcg	glucagon
CCRN4L	CCR4 carbon catabolite repression 4-like (S. cerevisiae)	HBA1/HBA2	hemoglobin, alpha 1	GFAP	glial fibrillary acidic protein
CD14	CD14 molecule	Hbb-b2	hemoglobin, beta adult minor chain	GIGYF1	GRB10 interacting GYF protein 1
CD1D	CD1d molecule	HLA-A	major histocompatibility complex, class I, A	GIMAP4	GTPase, IMAP family member 4
CD244	CD244 molecule, natural killer cell receptor 2B4	HLA-DOA	major histocompatibility complex, class II, DO alpha	GJB2	gap junction protein, beta 2, 26kDa
CD274	CD274 molecule	HLA-DQA1	major histocompatibility complex, class II, DQ alpha 1	Gm21596/Hmgb1	high mobility group box 1
CD3G	CD3g molecule, gamma (CD3-TCR complex)	HLA-DRB5	major histocompatibility complex, class II, DR beta 5	GRIN1	glutamate receptor, ionotropic, N-methyl D-aspartate 1
CD40LG	CD40 ligand	HMGA1	high mobility group AT-hook 1	GRIN2A	glutamate receptor, ionotropic, N-methyl D-aspartate 2A
CD44	CD44 molecule (Indian blood group)	HMGCS2	3-hydroxy-3-methylglutaryl-CoA synthase 2 (mitochondrial)	GSTA5	glutathione S-transferase alpha 5
CD55	CD55 molecule, decay accelerating factor for complement (Cromer blood group)	HOMER1	homer scaffolding protein 1	Gstm3	glutathione S-transferase, mu 3
CD63	CD63 molecule	ID1	inhibitor of DNA binding 1, dominant negative helix-loop-helix protein	HAP1	huntingtin-associated protein 1
CD68	CD68 molecule	IFI16	interferon, gamma-inducible protein 16	HAS2	hyaluronan synthase 2
CD74	CD74 molecule, major histocompatibility complex, class II invariant chain	Ifi47	interferon gamma inducible protein 47	HDGF	hepatoma-derived growth factor
CD80	CD80 molecule	IFITM3	interferon induced transmembrane protein 3	HIST4H4	histone cluster 4, H4
CD82	CD82 molecule	IGF1	insulin-like growth factor 1	HLA-A	major histocompatibility complex, class I, A
CD83	CD83 molecule	IGF2	insulin-like growth factor 2	HLA-DRB5	major histocompatibility complex, class II, DR beta 5
CD86	CD86 molecule	IGFBP2	insulin-like growth factor binding protein 2, 36kDa	HOMER1	homer scaffolding protein 1
CD9	CD9 molecule	Igtp	interferon gamma induced GTPase	HPRT1	hypoxanthine phosphoribosyltransferase 1
CDH1	cadherin 1, type 1, E-cadherin (epithelial)	IL10	interleukin 10	HSD3B1	hydroxy-delta-5-steroid dehydrogenase, 3 beta- and steroid delta-isomerase 1
CDKN1A	cyclin-dependent kinase inhibitor 1A (p21, Cip1)	Il31	interleukin 31	IFI30	interferon, gamma-inducible protein 30
Cdkn1c	cyclin-dependent kinase inhibitor 1C (P57)	IL12RB1	interleukin 12 receptor, beta 1	IFIH1	interferon induced with helicase C domain 1
CDKN2A	cyclin-dependent kinase inhibitor 2A	INMT	indolethylamine N-methyltransferase	IFITM3	interferon induced transmembrane protein 3
CDON	cell adhesion associated, oncogene regulated	INSR	insulin receptor	IFNA4	interferon, alpha 4
CEBPA	CCAAT/enhancer binding protein (C/EBP), alpha	ITGAV	integrin, alpha V	IGF1	insulin-like growth factor 1
CEBPD	CCAAT/enhancer binding protein (C/EBP), delta	ITGB2	integrin, beta 2 (complement component 3 receptor 3 and 4 subunit)	IGF2	insulin-like growth factor 2
CENPA	centromere protein A	KCNE2	potassium channel, voltage gated subfamily E regulatory beta subunit 2	Igtp	interferon gamma induced GTPase
CFH	complement factor H	KDR	kinase insert domain receptor	IKZF2	IKAROS family zinc finger 2 (Helios)
CFI	complement factor I	KISS1	KiSS-1 metastasis-suppressor	IL6	interleukin 6
CFTR	cystic fibrosis transmembrane conductance regulator (ATP-binding cassette sub-family C, member 7)	KITLG	KIT ligand	IL1RN	interleukin 1 receptor antagonist
CH25H	cholesterol 25-hydroxylase	KL	klotho	IRF6	interferon regulatory factor 6
CHAT	choline O-acetyltransferase	KLK3	kallikrein-related peptidase 3	IRS1	insulin receptor substrate 1
CHGA	chromogranin A	KRT8	keratin 8, type II	ISL1	ISL LIM homeobox 1
CHL1	cell adhesion molecule L1-like	KRT14	keratin 14, type I	ITGA3	integrin, alpha 3 (antigen CD49C, alpha 3 subunit of VLA-3 receptor)
CHRD	chordin	KRT18	keratin 18, type I	ITGA4	integrin, alpha 4 (antigen CD49D, alpha 4 subunit of VLA-4 receptor)
CHRM3	cholinergic receptor, muscarinic 3	LBP	lipopolysaccharide binding protein	ITGA5	integrin, alpha 5 (fibronectin receptor, alpha polypeptide)
CHRNA2	cholinergic receptor, nicotinic, alpha 2 (neuronal)	LCN2	lipocalin 2	ITGB8	integrin, beta 8
CHRNB4	cholinergic receptor, nicotinic, beta 4 (neuronal)	LEP	leptin	JUNB	jun B proto-oncogene
CISH	cytokine inducible SH2-containing protein	LEPR	leptin receptor	KAT2B	K(lysine) acetyltransferase 2B
CLDN2	claudin 2	LGALS12	lectin, galactoside-binding, soluble, 12	KCND3	potassium channel, voltage gated Shal related subfamily D, member 3
CLIC5	chloride intracellular channel 5	LGALS3BP	lectin, galactoside-binding, soluble, 3 binding protein	KCNE2	potassium channel, voltage gated subfamily E regulatory beta subunit 2
CMPK2	cytidine monophosphate (UMP-CMP) kinase 2, mitochondrial	LGR5	leucine-rich repeat containing G protein-coupled receptor 5	KCNJ3	potassium channel, inwardly rectifying subfamily J, member 3
CNGA2	cyclic nucleotide gated channel alpha 2	LTF	lactotransferrin	KDR	kinase insert domain receptor
CNOT4	CCR4-NOT transcription complex, subunit 4	LY6E	lymphocyte antigen 6 complex, locus E	KIF1A	kinesin family member 1A
COBL	cordon-bleu WH2 repeat protein	MAPK1	mitogen-activated protein kinase 1	KITLG	KIT ligand
COL18A1	collagen, type XVIII, alpha 1	MARCKSL1	MARCKS-like 1	KL	klotho
COL1A2	collagen, type I, alpha 2	MBP	myelin basic protein	KLF5	Kruppel-like factor 5 (intestinal)
COL6A3	collagen, type VI, alpha 3	MCF2	MCF.2 cell line derived transforming sequence	KLHL4	kelch-like family member 4
CPB2	carboxypeptidase B2 (plasma)	MEOX1	mesenchyme homeobox 1	KLK3	kallikrein-related peptidase 3
CPLX2	complexin 2	MGP	matrix Gla protein	KRT18	keratin 18, type I
CPT1A	carnitine palmitoyltransferase 2	MMP9	matrix metallopeptidase 9	LCAT	lecithin-cholesterol acyltransferase
CPT2	carnitine palmitoyltransferase 1A (liver)	MPO	myeloperoxidase	LCN2	lipocalin 2
CREB1	cAMP responsive element binding protein 1	MST1R	macrophage stimulating 1 receptor	LDHA	lactate dehydrogenase A
CREM	cAMP responsive element modulator	MVD	mevalonate (diphospho) decarboxylase	LEPR	leptin receptor
CRHR1	corticotropin releasing hormone receptor 1	MYL7	myosin, light chain 7, regulatory	LGALS3BP	lectin, galactoside-binding, soluble, 3 binding protein
CRP	C-reactive protein, pentraxin-related	NANOG	Nanog homeobox	LGR5	leucine-rich repeat containing G protein-coupled receptor 5
CRYAB	crystallin, alpha B	NAV2	neuron navigator 2	LHX5	LIM homeobox 5
CRYBB1	crystallin, beta B1	NPPA	natriuretic peptide A	LPL	lipoprotein lipase
CSF1	colony stimulating factor 1 (macrophage)	NR1I3	nuclear receptor subfamily 1, group I, member 3	LTF	lactotransferrin
CSF1R	colony stimulating factor 1 receptor	NR4A1	nuclear receptor subfamily 4, group A, member 1	LUM	lumican
CSF2	colony stimulating factor 2 (granulocyte-macrophage)	NR4A2	nuclear receptor subfamily 4, group A, member 2	LY6E	lymphocyte antigen 6 complex, locus E
CSHL1	chorionic somatomammotropin hormone-like 1	NR5A2	nuclear receptor subfamily 5, group A, member 2	MAPK3	mitogen-activated protein kinase 3
CSK	c-src tyrosine kinase	NTF3	neurotrophin 3	MCM6	minichromosome maintenance complex component 6
CST7	cystatin F (leukocystatin)	NTS	neurotensin	MEF2A	myocyte enhancer factor 2A
CSTA	cystatin A (stefin A)	OAS1	2'-5'-oligoadenylate synthetase 1, 40/46kDa	MGEA5	meningioma expressed antigen 5 (hyaluronidase)
CTF1	cardiotrophin 1	Olfr1508	olfactory receptor 1508	MITF	microphthalmia-associated transcription factor
CTSB	cathepsin B	OMP	olfactory marker protein	MPO	myeloperoxidase
CTSC	cathepsin C	OTX2	orthodenticle homeobox 2	MRAS	muscle RAS oncogene homolog
CTSD	cathepsin D	PCDH19	protocadherin 19	MST1R	macrophage stimulating 1 receptor
CTSE	cathepsin E	PCOLCE	procollagen C-endopeptidase enhancer	MYBL2	v-myb avian myeloblastosis viral oncogene homolog-like 2
CTSH	cathepsin H	PDE4B	phosphodiesterase 4B, cAMP-specific	MYC	v-myc avian myelocytomatosis viral oncogene homolog
CTSK	cathepsin K	PDLIM2	PDZ and LIM domain 2 (mystique)	MYH1	myosin, heavy chain 1, skeletal muscle, adult
CTSS	cathepsin S	PER1	period circadian clock 1	MYH3	myosin, heavy chain 3, skeletal muscle, embryonic
CTSZ	cathepsin Z	PLTP	phospholipid transfer protein	MYH8	myosin, heavy chain 8, skeletal muscle, perinatal
CXCL10	chemokine (C-X-C motif) ligand 10	POMC	proopiomelanocortin	MYLK3	myosin light chain kinase 3
Cxcl11	chemokine (C-X-C motif) ligand 11	PPARA	peroxisome proliferator-activated receptor alpha	MYOD1	myogenic differentiation 1
CXCL12	chemokine (C-X-C motif) ligand 12	PPP1R1B	protein phosphatase 1, regulatory (inhibitor) subunit 1B	NANOG	Nanog homeobox
CXCL13	chemokine (C-X-C motif) ligand 13	PRKCD	protein kinase C, delta	NF2	neurofibromin 2 (merlin)
CXCL16	chemokine (C-X-C motif) ligand 16	PRL	prolactin	NOS2	nitric oxide synthase 2, inducible
CXCL6	chemokine (C-X-C motif) ligand 6	PRLR	prolactin receptor	NOTCH1	notch 1
Cxcl9	chemokine (C-X-C motif) ligand 9	PROCR	protein C receptor, endothelial	NPPA	natriuretic peptide A
CYBA	cytochrome b-245, alpha polypeptide	PSMB8	proteasome (prosome, macropain) subunit, beta type, 8	NR1D1	nuclear receptor subfamily 1, group D, member 1
CYBB	cytochrome b-245, beta polypeptide	PSMB9	proteasome (prosome, macropain) subunit, beta type, 9	NR1I3	nuclear receptor subfamily 1, group I, member 3
CYBRD1	cytochrome b reductase 1	PTGS2	prostaglandin-endoperoxide synthase 2 (prostaglandin G/H synthase and cyclooxygenase)	NR3C1	nuclear receptor subfamily 3, group C, member 1 (glucocorticoid receptor)
CYC1	cytochrome c-1	PTPRO	protein tyrosine phosphatase, receptor type, O	NR4A1	nuclear receptor subfamily 4, group A, member 1
CYCS	cytochrome c, somatic	RAMP3	receptor (G protein-coupled) activity modifying protein 3	NRN1	neuritin 1
CYLD	cylindromatosis (turban tumor syndrome)	RARB	retinoic acid receptor, beta	NT5E	5'-nucleotidase, ecto (CD73)
CYP17A1	cytochrome P450, family 17, subfamily A, polypeptide 1	RASD1	RAS, dexamethasone-induced 1	OGN	osteoglycin
CYP1B1	cytochrome P450, family 1, subfamily B, polypeptide 1	RBP1	retinol binding protein 1, cellular	OMP	olfactory marker protein
CYP2A6 (includes others)	cytochrome P450, family 2, subfamily A, polypeptide 6	RDH5	retinol dehydrogenase 5 (11-cis/9-cis)	OPRM1	opioid receptor, mu 1
Cyp2c40 (includes others)	cytochrome P450, family 2, subfamily C, polypeptide 9	RET	ret proto-oncogene	OTX2	orthodenticle homeobox 2
CYP2C9	cytochrome P450, family 2, subfamily c, polypeptide 40	RGS4	regulator of G-protein signaling 4	P4HA1	prolyl 4-hydroxylase, alpha polypeptide I
Cyp2d9 (includes others)	cytochrome P450, family 2, subfamily d, polypeptide 9	RIPK4	receptor-interacting serine-threonine kinase 4	PBX1	pre-B-cell leukemia homeobox 1
CYP2J2	cytochrome P450, family 2, subfamily J, polypeptide 2	RORA	RAR-related orphan receptor A	PDE3B	phosphodiesterase 3B, cGMP-inhibited
CYP4A11	cytochrome P450, family 4, subfamily A, polypeptide 11	RORC	RAR-related orphan receptor C	PDK2	pyruvate dehydrogenase kinase, isozyme 2
DAB2	Dab, mitogen-responsive phosphoprotein, homolog 2 (Drosophila)	RXRG	retinoid X receptor, gamma	PDYN	prodynorphin
DARS	aspartyl-tRNA synthetase	S100A8	S100 calcium binding protein A8	PFKL	phosphofructokinase, liver
DAXX	death-domain associated protein	S100A9	S100 calcium binding protein A9	PGF	placental growth factor
DBH	dopamine beta-hydroxylase (dopamine beta-monooxygenase)	SCG2	secretogranin II	PKHD1	polycystic kidney and hepatic disease 1 (autosomal recessive)
DBI	diazepam binding inhibitor (GABA receptor modulator, acyl-CoA binding protein)	SCUBE2	signal peptide, CUB domain, EGF-like 2	PLCB1	phospholipase C, beta 1 (phosphoinositide-specific)
DDX3X	DEAD (Asp-Glu-Ala-Asp) box helicase 5	SDC4	syndecan 4	POLR2A	polymerase (RNA) II (DNA directed) polypeptide A, 220kDa
DDX5	DEAD (Asp-Glu-Ala-Asp) box helicase 3, X-linked	SELPLG	selectin P ligand	POLR2C	polymerase (RNA) II (DNA directed) polypeptide C, 33kDa
DECR2	2,4-dienoyl CoA reductase 2, peroxisomal	SEMA3B	sema domain, immunoglobulin domain (Ig), short basic domain, secreted, (semaphorin) 3B	POU2F2	POU class 2 homeobox 2
DHRS1	dehydrogenase/reductase (SDR family) member 1	SERPINA1	serpin peptidase inhibitor, clade A (alpha-1 antiproteinase, antitrypsin), member 1	PPP1R14A	protein phosphatase 1, regulatory (inhibitor) subunit 14A
DLAT	dihydrolipoamide S-acetyltransferase	Serpina3g (includes others)	serine (or cysteine) peptidase inhibitor, clade A, member 3G	PPP1R1B	protein phosphatase 1, regulatory (inhibitor) subunit 1B
DLC1	DLC1 Rho GTPase activating protein	SERPING1	serpin peptidase inhibitor, clade G (C1 inhibitor), member 1	Prh1/Prp2	proline rich protein HaeIII subfamily 1
DLEC1	deleted in lung and esophageal cancer 1	SFRP1	secreted frizzled-related protein 1	PRKCD	protein kinase C, delta
DLK1	delta-like 1 homolog (Drosophila)	SLC13A4	solute carrier family 13 (sodium/sulfate symporter), member 4	PRL	prolactin
DLX3	distal-less homeobox 3	SLC4A2	solute carrier family 4 (anion exchanger), member 2	Prl2c2 (includes others)	prolactin family 2, subfamily c, member 2
DMTF1	cyclin D binding myb-like transcription factor 1	SLC4A5	solute carrier family 4 (sodium bicarbonate cotransporter), member 5	PRLR	prolactin receptor
DNAJC21	DnaJ (Hsp40) homolog, subfamily C, member 21	SLC7A5	solute carrier family 7 (amino acid transporter light chain, L system), member 5	PTGS2	prostaglandin-endoperoxide synthase 2 (prostaglandin G/H synthase and cyclooxygenase)
DOK5	docking protein 5	SNAI1	snail family zinc finger 1	PTN	pleiotrophin
DTX3	deltex 3, E3 ubiquitin ligase	SOSTDC1	sclerostin domain containing 1	RAMP3	receptor (G protein-coupled) activity modifying protein 3
DUSP2	dual specificity phosphatase 2	SPARC	secreted protein, acidic, cysteine-rich (osteonectin)	RARB	retinoic acid receptor, beta
DUSP4	dual specificity phosphatase 4	SPHK1	sphingosine kinase 1	RBBP4	retinoblastoma binding protein 4
DVL3	dishevelled segment polarity protein 3	SULF1	sulfatase 1	RDH5	retinol dehydrogenase 5 (11-cis/9-cis)
DYRK1B	dual-specificity tyrosine-(Y)-phosphorylation regulated kinase 1B	SYCP1	synaptonemal complex protein 1	RGS4	regulator of G-protein signaling 4
EDN1	endothelin 1	TAC1	tachykinin, precursor 1	RGS16	regulator of G-protein signaling 16
EDN2	endothelin 2	TAP1	transporter 1, ATP-binding cassette, sub-family B (MDR/TAP)	S100A8	S100 calcium binding protein A8
EFNA1	ephrin-A1	TBCA	tubulin folding cofactor A	S100A9	S100 calcium binding protein A9
EGF	epidermal growth factor	TBX21	T-box 21	S1PR2	sphingosine-1-phosphate receptor 2
EGLN1	egl-9 family hypoxia-inducible factor 1	TGFBR2	transforming growth factor, beta receptor II (70/80kDa)	SCGB1A1	secretoglobin, family 1A, member 1 (uteroglobin)
EGR1	early growth response 1	Tgtp1/Tgtp2	T cell specific GTPase 1	SCNN1A	sodium channel, non voltage gated 1 alpha subunit
EGR2	early growth response 2	TH	tyrosine hydroxylase	SDC4	syndecan 4
EHD4	EH-domain containing 4	THBD	thrombomodulin	SELE	selectin E
EHHADH	enoyl-CoA, hydratase/3-hydroxyacyl CoA dehydrogenase	TM2D3	TM2 domain containing 3	SELP	selectin P (granule membrane protein 140kDa, antigen CD62)
EIF5A2	eukaryotic translation initiation factor 5A2	TNFRSF1A	tumor necrosis factor receptor superfamily, member 1A	SEMA3C	sema domain, immunoglobulin domain (Ig), short basic domain, secreted, (semaphorin) 3C
ENPP1	ectonucleotide pyrophosphatase/phosphodiesterase 1	TNFSF10	tumor necrosis factor (ligand) superfamily, member 10	Serpina3g (includes others)	serine (or cysteine) peptidase inhibitor, clade A, member 3G
ENPP2	ectonucleotide pyrophosphatase/phosphodiesterase 2	TP73	tumor protein p73	SERPINF1	serpin peptidase inhibitor, clade F (alpha-2 antiplasmin, pigment epithelium derived factor), member 1
EOMES	eomesodermin	TRH	thyrotropin-releasing hormone	SESN2	sestrin 2
EPAS1	endothelial PAS domain protein 1	TRIB1	tribbles pseudokinase 1	SFI1	Sfi1 homolog, spindle assembly associated (yeast)
EPHA7	EPH receptor A7	TRPC4	transient receptor potential cation channel, subfamily C, member 4	SLC13A4	solute carrier family 13 (sodium/sulfate symporter), member 4
EPHX1	epoxide hydrolase 1, microsomal (xenobiotic)	TRPM3	transient receptor potential cation channel, subfamily M, member 3	SLC18A3	solute carrier family 18 (vesicular acetylcholine transporter), member 3
EPHX2	epoxide hydrolase 2, cytoplasmic	TTR	transthyretin	SLC25A5	solute carrier family 25 (mitochondrial carrier; adenine nucleotide translocator), member 5
ERBB4	erb-b2 receptor tyrosine kinase 4	TWIST1	twist family bHLH transcription factor 1	SLC29A1	solute carrier family 29 (equilibrative nucleoside transporter), member 1
ERRFI1	ERBB receptor feedback inhibitor 1	TWIST2	twist family bHLH transcription factor 2	SLC2A4	solute carrier family 2 (facilitated glucose transporter), member 4
ESR1	estrogen receptor 1	UBD	ubiquitin D	SLC3A1	solute carrier family 3 (amino acid transporter heavy chain), member 1
ESR2	estrogen receptor 2 (ER beta)	USP18	ubiquitin specific peptidase 18	SLC7A11	solute carrier family 7 (anionic amino acid transporter light chain, xc- system), member 11
EZR	ezrin	VCAM1	vascular cell adhesion molecule 1	SLPI	secretory leukocyte peptidase inhibitor
F10	coagulation factor VIII, procoagulant component	VEGFC	vascular endothelial growth factor C	SMAD6	SMAD family member 6
F11R	coagulation factor X	WNT6	wingless-type MMTV integration site family, member 6	SMOC1	SPARC related modular calcium binding 1
F8	F11 receptor	WNT9A	wingless-type MMTV integration site family, member 9A	SPOP	speckle-type POZ protein
FAM132A	family with sequence similarity 132, member A	XDH	xanthine dehydrogenase	SRP54	signal recognition particle 54kDa
FAM26F	family with sequence similarity 26, member F			SYCP1	synaptonemal complex protein 1
FANCD2	Fanconi anemia, complementation group D2			SYTL1	synaptotagmin-like 1
FAS	Fas cell surface death receptor			TAGLN	transgelin
FBLN5	fibulin 5			TBX21	T-box 21
FCER1G	Fc fragment of IgE, high affinity I, receptor for; gamma polypeptide			TCF3	transcription factor 3
FCGR1A	Fc fragment of IgG, high affinity Ia, receptor (CD64)			TCF4	transcription factor 4
FCGR2B	Fc fragment of IgG, low affinity IIb, receptor (CD32)			TCF12	transcription factor 12
FERMT2	fermitin family member 2			TDGF1	teratocarcinoma-derived growth factor 1
FES	FES proto-oncogene, tyrosine kinase			TEK	TEK tyrosine kinase, endothelial
FFAR2	free fatty acid receptor 2			TERT	telomerase reverse transcriptase
FGF10	fibroblast growth factor 2 (basic)			TGFB1	transforming growth factor, beta 1
FGF2	fibroblast growth factor 10			TGFBR1	transforming growth factor, beta receptor 1
FGF23	fibroblast growth factor 23			Tgtp1/Tgtp2	T cell specific GTPase 1
FGFR2	fibroblast growth factor receptor 2			TH	tyrosine hydroxylase
FGFR4	fibroblast growth factor receptor 4			THBD	thrombomodulin
FGL2	fibrinogen-like 2			THOC1	THO complex 1
FHL3	four and a half LIM domains 3			TIMP1	TIMP metallopeptidase inhibitor 1
FLNA	filamin A, alpha			TLR2	toll-like receptor 2
FLNC	filamin C, gamma			Tmsb4x (includes others)	thymosin, beta 4, X chromosome
FMN2	formin 2			TNFRSF1A	tumor necrosis factor receptor superfamily, member 1A
FOS	FBJ murine osteosarcoma viral oncogene homolog			TNNC1	troponin C type 1 (slow)
FOSB	FBJ murine osteosarcoma viral oncogene homolog B			TNNC2	troponin C type 2 (fast)
FOSL2	FOS-like antigen 2			TNNI1	troponin I type 1 (skeletal, slow)
FOXC1	forkhead box C1			TNNT2	troponin T type 2 (cardiac)
FOXC2	forkhead box C2			TNNT3	troponin T type 3 (skeletal, fast)
FTL	ferritin, light polypeptide			TP63	tumor protein p63
FUCA1	fucosidase, alpha-L- 1, tissue			TP53RK	TP53 regulating kinase
FUT7	fucosyltransferase 7 (alpha (1,3) fucosyltransferase)			TPM3	tropomyosin 3
GAD1	glutamate decarboxylase 1 (brain, 67kDa)			TREM1	triggering receptor expressed on myeloid cells 1
GAPDH	glyceraldehyde-3-phosphate dehydrogenase			TRH	thyrotropin-releasing hormone
GAS1	growth arrest-specific 1			TRPM1	transient receptor potential cation channel, subfamily M, member 1
GATA4	GATA binding protein 4			TRPM3	transient receptor potential cation channel, subfamily M, member 3
GBE1	glucan (1,4-alpha-), branching enzyme 1			TTN	titin
GBP2	guanylate binding protein 2, interferon-inducible			TTR	transthyretin
GBP5	guanylate binding protein 5			TUBB3	tubulin, beta 3 class III
GBP6	guanylate binding protein family, member 6			TXNIP	thioredoxin interacting protein
Gcg	glucagon			UCP2	uncoupling protein 2 (mitochondrial, proton carrier)
GCHFR	GTP cyclohydrolase I feedback regulator			USP19	ubiquitin specific peptidase 19
GCK	glucokinase (hexokinase 4)			UTRN	utrophin
GDI1	GDP dissociation inhibitor 1			VDR	vitamin D receptor
GFAP	glial fibrillary acidic protein			VPREB1	pre-B lymphocyte 1
GFPT2	glutamine-fructose-6-phosphate transaminase 2			VTI1A	vesicle transport through interaction with t-SNAREs 1A
GIGYF1	GRB10 interacting GYF protein 1			Wap	whey acidic protein
GJD2	gap junction protein, delta 2, 36kDa			WNT1	wingless-type MMTV integration site family, member 1
GLIPR1	GLI pathogenesis-related 1			ZFP36L1	ZFP36 ring finger protein-like 1
GLS	glutaminase			ZIC2	Zic family member 2
Gm21596/Hmgb1	high mobility group box 1
GNAI2	guanine nucleotide binding protein (G protein), alpha inhibiting activity polypeptide 2
GNAO1	guanine nucleotide binding protein (G protein), alpha activating activity polypeptide O
GOT1	glutamic-oxaloacetic transaminase 1, soluble
GP1BB	glycoprotein Ib (platelet), beta polypeptide
GRIA2	glutamate receptor, ionotropic, AMPA 2
GRIN1	glutamate receptor, ionotropic, N-methyl D-aspartate 1
GRM1	glutamate receptor, metabotropic 1
GRN	granulin
GSTA5	glutathione S-transferase alpha 5
GSTM3	glutathione S-transferase mu 3 (brain)
HADHA	hydroxyacyl-CoA dehydrogenase/3-ketoacyl-CoA thiolase/enoyl-CoA hydratase (trifunctional protein), alpha subunit
HAS2	hyaluronan synthase 2
HCK	HCK proto-oncogene, Src family tyrosine kinase
HDAC9	histone deacetylase 9
HDGF	hepatoma-derived growth factor
HIST2H2AA3/HIST2H2AA4	histone cluster 2, H2aa3
HIST4H4	histone cluster 4, H4
HIVEP1	human immunodeficiency virus type I enhancer binding protein 1
HK2	hexokinase 2
HLA-A	major histocompatibility complex, class I, A
HLA-DMB	major histocompatibility complex, class II, DM beta
HLA-DQA1	major histocompatibility complex, class II, DQ alpha 1
HLA-DRB5	major histocompatibility complex, class II, DR beta 5
HLA-E	major histocompatibility complex, class I, E
HLA-G	major histocompatibility complex, class I, G
HMBS	hydroxymethylbilane synthase
HMGA1	high mobility group AT-hook 1
HMGCS2	3-hydroxy-3-methylglutaryl-CoA synthase 2 (mitochondrial)
HMOX1	heme oxygenase 1
HNRNPA2B1	heterogeneous nuclear ribonucleoprotein A3
Hnrnpa3	heterogeneous nuclear ribonucleoprotein A2/B1
HOMER1	homer scaffolding protein 1
HOXB1	homeobox B1
HPSE	heparanase
HSD11B1	hydroxysteroid (11-beta) dehydrogenase 1
HSPA4	heat shock 70kDa protein 4
HSPA8	heat shock 70kDa protein 8
HSPB1	heat shock 27kDa protein 1
ICOSLG/LOC102723996	inducible T-cell co-stimulator ligand
IFI16	interferon, gamma-inducible protein 16
Ifi202b	interferon activated gene 202B
IFI35	interferon-induced protein 35
Ifi47	interferon gamma inducible protein 47
IFIH1	interferon induced with helicase C domain 1
IFIT1	interferon-induced protein with tetratricopeptide repeats 1
IFIT1B	interferon-induced protein with tetratricopeptide repeats 1B
IFIT3	interferon-induced protein with tetratricopeptide repeats 3
IFITM3	interferon induced transmembrane protein 3
IFNA4	interferon, alpha 4
IFNAR2	interferon (alpha, beta and omega) receptor 2
IFNG	interferon, gamma
IFNGR1	interferon gamma receptor 1
IGF1	insulin-like growth factor 1 (somatomedin C)
IGF1R	insulin-like growth factor 1 receptor
IGF2	insulin-like growth factor 2
IGFBP2	insulin-like growth factor binding protein 2, 36kDa
IGFBP5	insulin-like growth factor binding protein 5
Igtp	interferon gamma induced GTPase
IKZF2	IKAROS family zinc finger 2 (Helios)
IL10RA	interleukin 10 receptor, alpha
IL13RA2	interleukin 13 receptor, alpha 2
IL16	interleukin 16
IL17RA	interleukin 17 receptor A
IL1B	interleukin 1, beta
IL1RL1	interleukin 1 receptor-like 1
IL21R	interleukin 21 receptor
IL33	interleukin 33
IL3RA	interleukin 3 receptor, alpha (low affinity)
IL4R	interleukin 4 receptor
IL6R	interleukin 6 receptor
IL7R	interleukin 7 receptor
IL9R	interleukin 9 receptor
INHBA	inhibin, beta A
INMT	indolethylamine N-methyltransferase
INPP5D	inositol polyphosphate-5-phosphatase, 145kDa
INSIG2	insulin induced gene 2
INSR	insulin receptor
INSRR	insulin receptor-related receptor
IRF1	interferon regulatory factor 1
IRF5	interferon regulatory factor 5
IRF6	interferon regulatory factor 6
IRF8	interferon regulatory factor 8
IRF9	interferon regulatory factor 9
Irgm1	immunity-related GTPase family M member 1
IRS1	insulin receptor substrate 1
IRX1	iroquois homeobox 1
IRX3	iroquois homeobox 3
ISG15	ISG15 ubiquitin-like modifier
ITGA1	integrin, alpha 1
ITGAM	integrin, alpha M (complement component 3 receptor 3 subunit)
ITGAX	integrin, alpha X (complement component 3 receptor 4 subunit)
ITGB2	integrin, beta 2 (complement component 3 receptor 3 and 4 subunit)
ITGB3	integrin, beta 3 (platelet glycoprotein IIIa, antigen CD61)
ITGB5	integrin, beta 5
ITGB8	integrin, beta 8
JRK	Jrk homolog (mouse)
JUN	Jun proto-oncogene
KAT2B	K(lysine) acetyltransferase 2B
KCND3	potassium channel, voltage gated Shal related subfamily D, member 3
KCNJ3	potassium channel, inwardly rectifying subfamily J, member 3
KCNQ2	potassium channel, voltage gated KQT-like subfamily Q, member 2
KDR	kinase insert domain receptor
KHSRP	KH-type splicing regulatory protein
KIF1A	kinesin family member 1A
KIRREL2	kin of IRRE like 2 (Drosophila)
KL	klotho
KLF10	Kruppel-like factor 10
KLF5	Kruppel-like factor 5 (intestinal)
KLK3	kallikrein-related peptidase 3
KLK6	kallikrein-related peptidase 6
KRT14	keratin 14, type I
KRT18	keratin 18, type I
KRT8	keratin 8, type II
L1CAM	L1 cell adhesion molecule
LAMA3	laminin, alpha 3
LAMP2	lysosomal-associated membrane protein 2
LBP	lipopolysaccharide binding protein
LCN2	lipocalin 2
LCP2	lymphocyte cytosolic protein 2 (SH2 domain containing leukocyte protein of 76kDa)
LDHA	lactate dehydrogenase A
LDLR	low density lipoprotein receptor
LEPR	leptin receptor
LGALS12	lectin, galactoside-binding, soluble, 12
LGALS3	lectin, galactoside-binding, soluble, 3
LGALS3BP	lectin, galactoside-binding, soluble, 3 binding protein
LGR5	leucine-rich repeat containing G protein-coupled receptor 5
LILRB4	leukocyte immunoglobulin-like receptor, subfamily B (with TM and ITIM domains), member 4
LIPA	lipase A, lysosomal acid, cholesterol esterase
LITAF	lipopolysaccharide-induced TNF factor
LNPEP	leucyl/cystinyl aminopeptidase
LPL	lipoprotein lipase
LSP1	lymphocyte-specific protein 1
LSS	lanosterol synthase (2,3-oxidosqualene-lanosterol cyclase)
LTBR	lymphotoxin beta receptor (TNFR superfamily, member 3)
LTC4S	leukotriene C4 synthase
LUM	lumican
LYN	LYN proto-oncogene, Src family tyrosine kinase
LYZ	lysozyme
MAD2L1	MAD2 mitotic arrest deficient-like 1 (yeast)
MAFB	v-maf avian musculoaponeurotic fibrosarcoma oncogene homolog B
MAFF	v-maf avian musculoaponeurotic fibrosarcoma oncogene homolog F
MALL	mal, T-cell differentiation protein-like
MAOA	monoamine oxidase A
MAP3K8	mitogen-activated protein kinase kinase kinase 8
MAPK1	mitogen-activated protein kinase 1
MASP2	mannan-binding lectin serine peptidase 2
MAZ	MYC-associated zinc finger protein (purine-binding transcription factor)
MBOAT2	membrane bound O-acyltransferase domain containing 2
MCF2L	MCF.2 cell line derived transforming sequence-like
MCL1	myeloid cell leukemia 1
MCM3	minichromosome maintenance complex component 3
MEF2C	myocyte enhancer factor 2C
MEOX1	mesenchyme homeobox 1
MFGE8	milk fat globule-EGF factor 8 protein
MGEA5	meningioma expressed antigen 5 (hyaluronidase)
MGMT	O-6-methylguanine-DNA methyltransferase
MGP	matrix Gla protein
MITF	microphthalmia-associated transcription factor
MKI67	marker of proliferation Ki-67
MLXIPL	MLX interacting protein-like
MLYCD	malonyl-CoA decarboxylase
MMP11	matrix metallopeptidase 11
MMP9	matrix metallopeptidase 9
MPG	N-methylpurine-DNA glycosylase
MPL	MPL proto-oncogene, thrombopoietin receptor
MPO	myeloperoxidase
MR1	major histocompatibility complex, class I-related
MRAS	muscle RAS oncogene homolog
MSH5	mutS homolog 5
MSR1	macrophage scavenger receptor 1
MST1R	macrophage stimulating 1 receptor
Mt1	metallothionein 1
Mt2	metallothionein 2
MTCH2	mitochondrial carrier 2
Mx1/Mx2	MX dynamin-like GTPase 1
MYBL2	v-myb avian myeloblastosis viral oncogene homolog-like 2
MYCN	v-myc avian myelocytomatosis viral oncogene neuroblastoma derived homolog
MYH2	myosin, heavy chain 2, skeletal muscle, adult
MYH8	myosin, heavy chain 8, skeletal muscle, perinatal
MYL7	myosin, light chain 7, regulatory
MYLK	myosin light chain kinase
MYOD1	myogenic differentiation 1
NAE1	NEDD8 activating enzyme E1 subunit 1
NAGLU	N-acetylglucosaminidase, alpha
NANOG	Nanog homeobox
NAV2	neuron navigator 2
NCF1	neutrophil cytosolic factor 1
NCF2	neutrophil cytosolic factor 2
NCOA7	nuclear receptor coactivator 7
NDRG4	NDRG family member 4
NET1	neuroepithelial cell transforming 1
NEURL3	neuralized E3 ubiquitin protein ligase 3
NF2	neurofibromin 2 (merlin)
NFATC1	nuclear factor of activated T-cells, cytoplasmic, calcineurin-dependent 1
NFE2L2	nuclear factor, erythroid 2-like 2
NFKB1	nuclear factor of kappa light polypeptide gene enhancer in B-cells 1
NFKBIB	nuclear factor of kappa light polypeptide gene enhancer in B-cells inhibitor, beta
NGF	nerve growth factor (beta polypeptide)
NID1	nidogen 1
NOS2	nitric oxide synthase 2, inducible
NOS3	nitric oxide synthase 3 (endothelial cell)
NOTCH1	notch 1
NOTCH3	notch 3
NPC1L1	NPC1-like 1
NPPA	natriuretic peptide A
NPY	neuropeptide Y
NR1D1	nuclear receptor subfamily 1, group D, member 1
NR1I3	nuclear receptor subfamily 1, group I, member 3
NR2C1	nuclear receptor subfamily 2, group C, member 1
NR3C1	nuclear receptor subfamily 3, group C, member 1 (glucocorticoid receptor)
NR4A1	nuclear receptor subfamily 4, group A, member 1
NR4A2	nuclear receptor subfamily 4, group A, member 2
NR4A3	nuclear receptor subfamily 4, group A, member 3
NRAP	nebulin-related anchoring protein
NRARP	NOTCH-regulated ankyrin repeat protein
NRN1	neuritin 1
NSF	N-ethylmaleimide-sensitive factor
NT5E	5'-nucleotidase, ecto (CD73)
NTS	neurotensin
OAS1	2'-5'-oligoadenylate synthetase 1, 40/46kDa
OAS2	2'-5'-oligoadenylate synthetase 2, 69/71kDa
OASL	2'-5'-oligoadenylate synthetase-like
OGN	osteoglycin
Olfr1508	olfactory receptor 1508
OMP	olfactory marker protein
OPRM1	opioid receptor, mu 1
ORAI1	ORAI calcium release-activated calcium modulator 1
OSMR	oncostatin M receptor
OXR1	oxidation resistance 1
P2RX7	purinergic receptor P2X, ligand gated ion channel, 7
P4HA1	prolyl 4-hydroxylase, alpha polypeptide I
PADI1	peptidyl arginine deiminase, type I
PAX3	paired box 3
PCDH7	protocadherin 7
PCLO	piccolo presynaptic cytomatrix protein
PCOLCE	procollagen C-endopeptidase enhancer
PCSK1	proprotein convertase subtilisin/kexin type 1
PCSK2	proprotein convertase subtilisin/kexin type 2
PCTP	phosphatidylcholine transfer protein
PDE3B	phosphodiesterase 3B, cGMP-inhibited
PDLIM2	PDZ and LIM domain 2 (mystique)
PENK	proenkephalin
PGR	progesterone receptor
PIM2	Pim-2 proto-oncogene, serine/threonine kinase
PIP5K1A	phosphatidylinositol-4-phosphate 5-kinase, type I, alpha
PLAC8	placenta-specific 8
PLAU	plasminogen activator, urokinase
PLAUR	plasminogen activator, urokinase receptor
PLCB1	phospholipase C, beta 1 (phosphoinositide-specific)
PLD1	phospholipase D1, phosphatidylcholine-specific
PLIN2	perilipin 2
PLIN3	perilipin 3
PLIN4	perilipin 4
PLIN5	perilipin 5
PLTP	phospholipid transfer protein
PLXNA2	plexin A2
PNPLA2	patatin-like phospholipase domain containing 2
POLR2C	polymerase (RNA) II (DNA directed) polypeptide C, 33kDa
PPARA	peroxisome proliferator-activated receptor alpha
PPIC	peptidylprolyl isomerase C (cyclophilin C)
PPP1R14A	protein phosphatase 1, regulatory (inhibitor) subunit 14A
PPP1R1B	protein phosphatase 1, regulatory (inhibitor) subunit 1B
PRC1	protein regulator of cytokinesis 1
PRDM16	PR domain containing 16
PRDX6	peroxiredoxin 6
Prh1/Prp2	proline rich protein HaeIII subfamily 1
PRKCD	protein kinase C, delta
PRKG2	protein kinase, cGMP-dependent, type II
PRL	prolactin
Prl2c2 (includes others)	prolactin family 2, subfamily c, member 2
PRLR	prolactin receptor
PROCR	protein C receptor, endothelial
PSIP1	PC4 and SFRS1 interacting protein 1
PSMB8	proteasome (prosome, macropain) subunit, beta type, 8
PSMB9	proteasome (prosome, macropain) subunit, beta type, 9
PTCRA	pre T-cell antigen receptor alpha
PTGS1	prostaglandin-endoperoxide synthase 1 (prostaglandin G/H synthase and cyclooxygenase)
PTGS2	prostaglandin-endoperoxide synthase 2 (prostaglandin G/H synthase and cyclooxygenase)
PTHLH	parathyroid hormone-like hormone
PTN	pleiotrophin
PTPN6	protein tyrosine phosphatase, non-receptor type 6
PTPRC	protein tyrosine phosphatase, receptor type, C
PTTG1	pituitary tumor-transforming 1
RAB5A	RAB5A, member RAS oncogene family
RAB7B	RAB7B, member RAS oncogene family
RAC2	ras-related C3 botulinum toxin substrate 2 (rho family, small GTP binding protein Rac2)
RARA	retinoic acid receptor, alpha
RARRES2	retinoic acid receptor responder (tazarotene induced) 2
RASA1	RAS p21 protein activator (GTPase activating protein) 1
RASGRF1	Ras protein-specific guanine nucleotide-releasing factor 1
RB1	retinoblastoma 1
RBP1	retinol binding protein 1, cellular
RDH5	retinol dehydrogenase 5 (11-cis/9-cis)
RECK	reversion-inducing-cysteine-rich protein with kazal motifs
REST	RE1-silencing transcription factor
RET	ret proto-oncogene
RGS16	regulator of G-protein signaling 16
RGS4	regulator of G-protein signaling 4
RHOB	ras homolog family member B
RIPK1	receptor (TNFRSF)-interacting serine-threonine kinase 1
RNF19B	ring finger protein 19B
RNF213	ring finger protein 213
RNF38	ring finger protein 38
RORA	RAR-related orphan receptor A
RPE65	retinal pigment epithelium-specific protein 65kDa
RRM1	ribonucleotide reductase M1
RSPO3	R-spondin 3
RTN4	reticulon 4
RTP4	receptor (chemosensory) transporter protein 4
RUNX1	runt-related transcription factor 1
RXRG	retinoid X receptor, gamma
S100A4	S100 calcium binding protein A4
S100A8	S100 calcium binding protein A8
S100A9	S100 calcium binding protein A9
SALL4	spalt-like transcription factor 4
SAR1A	secretion associated, Ras related GTPase 1A
SAT1	spermidine/spermine N1-acetyltransferase 1
Scd2	stearoyl-Coenzyme A desaturase 2
SCG2	secretogranin II
SCTR	secretin receptor
SDC4	syndecan 4
SDK1	sidekick cell adhesion molecule 1
SEC23A	Sec23 homolog A (S. cerevisiae)
SELE	selectin E
SELPLG	selectin P ligand
SEMA3C	sema domain, immunoglobulin domain (Ig), short basic domain, secreted, (semaphorin) 3C
SEMA3E	sema domain, immunoglobulin domain (Ig), short basic domain, secreted, (semaphorin) 3E
SERINC1	serine incorporator 1
SERINC2	serine incorporator 2
SERP1	stress-associated endoplasmic reticulum protein 1
SERPINA1	serpin peptidase inhibitor, clade A (alpha-1 antiproteinase, antitrypsin), member 1
SERPINA3	serpin peptidase inhibitor, clade A (alpha-1 antiproteinase, antitrypsin), member 3
Serpina3g (includes others)	serine (or cysteine) peptidase inhibitor, clade A, member 3G
SERPINE1	serpin peptidase inhibitor, clade E (nexin, plasminogen activator inhibitor type 1), member 1
SERPING1	serpin peptidase inhibitor, clade G (C1 inhibitor), member 1
SETD2	SET domain containing 2
SF3B3	splicing factor 3b, subunit 3, 130kDa
SFI1	Sfi1 homolog, spindle assembly associated (yeast)
SGK1	serum/glucocorticoid regulated kinase 1
SGSM3	small G protein signaling modulator 3
SH3RF1	SH3 domain containing ring finger 1
SHH	sonic hedgehog
SIRT1	sirtuin 1
SKIL	SKI-like proto-oncogene
SLC11A1	solute carrier family 11 (proton-coupled divalent metal ion transporter), member 1
SLC18A3	solute carrier family 18 (vesicular acetylcholine transporter), member 3
SLC22A4	solute carrier family 22 (organic cation/zwitterion transporter), member 4
SLC27A5	solute carrier family 27 (fatty acid transporter), member 5
SLC29A1	solute carrier family 29 (equilibrative nucleoside transporter), member 1
SLC2A3	solute carrier family 2 (facilitated glucose transporter), member 3
SLC2A4	solute carrier family 2 (facilitated glucose transporter), member 4
SLC2A5	solute carrier family 2 (facilitated glucose/fructose transporter), member 5
SLC31A1	solute carrier family 31 (copper transporter), member 1
SLC38A2	solute carrier family 38, member 2
SLC39A10	solute carrier family 39 (zinc transporter), member 10
SLC3A1	solute carrier family 3 (amino acid transporter heavy chain), member 1
SLC4A7	solute carrier family 4, sodium bicarbonate cotransporter, member 7
SLC6A12	solute carrier family 6 (neurotransmitter transporter), member 12
SLC6A6	solute carrier family 6 (neurotransmitter transporter), member 6
SLC7A11	solute carrier family 7 (anionic amino acid transporter light chain, xc- system), member 11
SLC7A5	solute carrier family 7 (amino acid transporter light chain, L system), member 5
SLC9A3	solute carrier family 9, subfamily A (NHE3, cation proton antiporter 3), member 3
SLFN5	schlafen family member 5
SLPI	secretory leukocyte peptidase inhibitor
SMAD9	SMAD family member 9
SMAGP	small cell adhesion glycoprotein
SMARCC1	SWI/SNF related, matrix associated, actin dependent regulator of chromatin, subfamily c, member 1
SMC2	structural maintenance of chromosomes 2
SMO	smoothened, frizzled class receptor
SNRPN	small nuclear ribonucleoprotein polypeptide N
SOCS3	suppressor of cytokine signaling 3
SOD3	superoxide dismutase 3, extracellular
SORCS3	sortilin-related VPS10 domain containing receptor 3
SOX9	SRY (sex determining region Y)-box 9
SP110	SP110 nuclear body protein
SPAG4	sperm associated antigen 4
SPARC	secreted protein, acidic, cysteine-rich (osteonectin)
SPOCK1	sparc/osteonectin, cwcv and kazal-like domains proteoglycan (testican) 1
SPOP	speckle-type POZ protein
SPP1	secreted phosphoprotein 1
SQRDL	sulfide quinone reductase-like (yeast)
SRC	SRC proto-oncogene, non-receptor tyrosine kinase
SREBF1	sterol regulatory element binding transcription factor 1
SREBF2	sterol regulatory element binding transcription factor 2
SRP54	signal recognition particle 54kDa
SRSF3	serine/arginine-rich splicing factor 3
SSBP1	single-stranded DNA binding protein 1, mitochondrial
SST	somatostatin
SSTR2	somatostatin receptor 2
ST18	suppression of tumorigenicity 18, zinc finger
ST3GAL1	ST3 beta-galactoside alpha-2,3-sialyltransferase 1
STAT3	signal transducer and activator of transcription 3 (acute-phase response factor)
STK10	serine/threonine kinase 10
STMN1	stathmin 1
STRA6	stimulated by retinoic acid 6
STX3	syntaxin 3
STXBP5	syntaxin binding protein 5 (tomosyn)
SYCP1	synaptonemal complex protein 1
SYNPO	synaptopodin
TAP1	transporter 1, ATP-binding cassette, sub-family B (MDR/TAP)
TAP2	transporter 2, ATP-binding cassette, sub-family B (MDR/TAP)
TAPBP	TAP binding protein (tapasin)
TBP	TATA box binding protein
TBX21	T-box 21
TBXAS1	thromboxane A synthase 1 (platelet)
TCF12	transcription factor 12
TCF3	transcription factor 3
TDGF1	teratocarcinoma-derived growth factor 1
TEAD1	TEA domain family member 1 (SV40 transcriptional enhancer factor)
TERT	telomerase reverse transcriptase
TF	transferrin
TFRC	transferrin receptor
TGFB1	transforming growth factor, beta 1
TGFB2	transforming growth factor, beta 2
TGFBI	transforming growth factor, beta-induced, 68kDa
TGFBR1	transforming growth factor, beta receptor 1
TGFBR2	transforming growth factor, beta receptor II (70/80kDa)
TGM1	transglutaminase 1
TGM2	transglutaminase 2
Tgtp1/Tgtp2	T cell specific GTPase 1
TH	tyrosine hydroxylase
THBD	thrombomodulin
THOC1	THO complex 1
THY1	Thy-1 cell surface antigen
TIMP1	TIMP metallopeptidase inhibitor 1
TIMP2	TIMP metallopeptidase inhibitor 2
TK1	thymidine kinase 1, soluble
TLR2	toll-like receptor 2
TLR4	toll-like receptor 4
TLR6	toll-like receptor 6
TM4SF1	transmembrane 4 L six family member 1
TMEM176A	transmembrane protein 176A
TMEM176B	transmembrane protein 176B
TMEM98	transmembrane protein 98
Tmsb4x (includes others)	thymosin, beta 4, X chromosome
TNFAIP6	tumor necrosis factor, alpha-induced protein 6
TNFAIP8	tumor necrosis factor, alpha-induced protein 8
TNFRSF1A	tumor necrosis factor receptor superfamily, member 1A
TNNC2	troponin C type 2 (fast)
TP63	tumor protein p63
TP73	tumor protein p73
TPM3	tropomyosin 3
TRAF2	TNF receptor-associated factor 2
TRAF6	TNF receptor-associated factor 6, E3 ubiquitin protein ligase
TREM1	triggering receptor expressed on myeloid cells 1
TRH	thyrotropin-releasing hormone
TRIM14	tripartite motif containing 14
TRPC6	transient receptor potential cation channel, subfamily C, member 6
TRPM3	transient receptor potential cation channel, subfamily M, member 3
TSPO	translocator protein (18kDa)
TTF2	transcription termination factor, RNA polymerase II
TWIST1	twist family bHLH transcription factor 1
TYMP	thymidine phosphorylase
UBA7	ubiquitin-like modifier activating enzyme 7
Ubb	ubiquitin B
UBD	ubiquitin D
UBL3	ubiquitin-like 3
UCP2	uncoupling protein 2 (mitochondrial, proton carrier)
UCP3	uncoupling protein 3 (mitochondrial, proton carrier)
UFD1L	ubiquitin fusion degradation 1 like (yeast)
UGT1A6	UDP glucuronosyltransferase 1 family, polypeptide A6
USP18	ubiquitin specific peptidase 18
UTRN	utrophin
VAMP5	vesicle-associated membrane protein 5
VAMP8	vesicle-associated membrane protein 8
VAV3	vav 3 guanine nucleotide exchange factor
VCAM1	vascular cell adhesion molecule 1
VEGFA	vascular endothelial growth factor A
VEGFC	vascular endothelial growth factor C
VIM	vimentin
VIP	vasoactive intestinal peptide
VLDLR	very low density lipoprotein receptor
VPREB1	pre-B lymphocyte 1
VSNL1	visinin-like 1
VTI1A	vesicle transport through interaction with t-SNAREs 1A
Wap	whey acidic protein
WARS	tryptophanyl-tRNA synthetase
WEE1	WEE1 G2 checkpoint kinase
WHSC1	Wolf-Hirschhorn syndrome candidate 1
WISP1	WNT1 inducible signaling pathway protein 1
WNT10A	wingless-type MMTV integration site family, member 10A
WNT9A	wingless-type MMTV integration site family, member 9A
WTAP	Wilms tumor 1 associated protein
XAF1	XIAP associated factor 1
XDH	xanthine dehydrogenase
XIAP	X-linked inhibitor of apoptosis, E3 ubiquitin protein ligase
YWHAE	tyrosine 3-monooxygenase/tryptophan 5-monooxygenase activation protein, epsilon
ZFP36L1	ZFP36 ring finger protein-like 1
ZNF367	zinc finger protein 367

## Sheet: Table S14
List of DEGs known to be related to vitamin D action
Common VitD-related DEGs in TgCont and TgVitD		Common VitD-related DEGs in TgCont and WtVitD
Gene Symbol	Entrez Gene Name	Gene Symbol	Entrez Gene Name
ACAT2	acetyl-CoA acetyltransferase 2	ACTA2	actin, alpha 2, smooth muscle, aorta
ACTA2	actin, alpha 2, smooth muscle, aorta	ADAMTS9	ADAM metallopeptidase with thrombospondin type 1 motif, 9
ADRB3	adrenoceptor beta 3	AFP	alpha-fetoprotein
AGT	angiotensinogen (serpin peptidase inhibitor, clade A, member 8)	ALDOA	aldolase A, fructose-bisphosphate
AHCY	adenosylhomocysteinase	ANXA1	annexin A1
ALDH1A3	aldehyde dehydrogenase 1 family, member A3	APOA2	apolipoprotein A-II
ANXA1	annexin A1	APOBEC3B	apolipoprotein B mRNA editing enzyme, catalytic polypeptide-like 3B
AVP	arginine vasopressin	APOC2	apolipoprotein C-II
AXIN2	annexin A1	APOE	apolipoprotein E
BATF2	basic leucine zipper transcription factor, ATF-like 2	AR	androgen receptor
BMP6	bone morphogenetic protein 6	ARL4C	ADP-ribosylation factor-like 4C
C1R	complement component 1, r subcomponent	AURKB	aurora kinase B
CAMP	cathelicidin antimicrobial peptide	AVP	arginine vasopressin
CCL17	chemokine (C-C motif) ligand 17	BCL11A	B-cell CLL/lymphoma 3
CCL2	chemokine (C-C motif) ligand 2	BCL3	BCL2-related protein A1
CCL4	chemokine (C-C motif) ligand 4	BDNF	brain-derived neurotrophic factor
Ccl6	chemokine (C-C motif) ligand 6	BLNK	B-cell linker
Ccl7	chemokine (C-C motif) ligand 7	C1R	complement component 1, r subcomponent
Ccl8	chemokine (C-C motif) ligand 8	CABIN1	calcineurin binding protein 1
CD274	CD274 molecule	CAMP	cathelicidin antimicrobial peptide
CD40LG	CD40 ligand	CAT	catalase
CD68	CD68 molecule	CAV2	caveolin 2
CD74	CD74 molecule, major histocompatibility complex, class II invariant chain	CCL2	chemokine (C-C motif) ligand 2
CDH1	cadherin 1, type 1, E-cadherin (epithelial)	Ccl7	chemokine (C-C motif) ligand 7
CH25H	cholesterol 25-hydroxylase	Ccl8	chemokine (C-C motif) ligand 8
CHRD	chordin	CCNT1	cyclin T1
CLDN2	claudin 2	CCRN4L	CCR4 carbon catabolite repression 4-like (S. cerevisiae)
CPT1A	carnitine palmitoyltransferase 2	CD1D	CD1d molecule
CSF1R	colony stimulating factor 1 receptor	CD74	CD74 molecule, major histocompatibility complex, class II invariant chain
CSF2	colony stimulating factor 2 (granulocyte-macrophage)	CDKN2A	cyclin-dependent kinase inhibitor 2A
CSHL1	chorionic somatomammotropin hormone-like 1	CDON	cell adhesion associated, oncogene regulated
CSTA	cystatin A (stefin A)	CFTR	cystic fibrosis transmembrane conductance regulator (ATP-binding cassette sub-family C, member 7)
CTSD	cathepsin D	CHAT	choline O-acetyltransferase
CXCL10	chemokine (C-X-C motif) ligand 10	CMPK2	cytidine monophosphate (UMP-CMP) kinase 2, mitochondrial
CXCL13	chemokine (C-X-C motif) ligand 13	CPB2	carboxypeptidase B2 (plasma)
Cxcl9	chemokine (C-X-C motif) ligand 9	CREB1	cAMP responsive element binding protein 1
CYP17A1	cytochrome P450, family 17, subfamily A, polypeptide 1	CRP	C-reactive protein, pentraxin-related
CYP1B1	cytochrome P450, family 1, subfamily B, polypeptide 1	CSF1	colony stimulating factor 1 (macrophage)
CYP2A6 (includes others)	cytochrome P450, family 2, subfamily A, polypeptide 6	CSF2	colony stimulating factor 2 (granulocyte-macrophage)
DBH	dopamine beta-hydroxylase (dopamine beta-monooxygenase)	CXCL6	chemokine (C-X-C motif) ligand 6
DLK1	delta-like 1 homolog (Drosophila)	CYP17A1	cytochrome P450, family 17, subfamily A, polypeptide 1
DVL3	dishevelled segment polarity protein 3	CYP2A6 (includes others)	cytochrome P450, family 2, subfamily A, polypeptide 6
EGF	epidermal growth factor	CYP2C9	cytochrome P450, family 2, subfamily c, polypeptide 40
EGR1	early growth response 1	DDX3X	DEAD (Asp-Glu-Ala-Asp) box helicase 5
ENPP2	ectonucleotide pyrophosphatase/phosphodiesterase 2	DDX5	DEAD (Asp-Glu-Ala-Asp) box helicase 3, X-linked
EOMES	eomesodermin	DLEC1	deleted in lung and esophageal cancer 1
EPHX1	epoxide hydrolase 1, microsomal (xenobiotic)	DLX3	distal-less homeobox 3
ESR1	estrogen receptor 1	DTX3	deltex 3, E3 ubiquitin ligase
FAM26F	family with sequence similarity 26, member F	DVL3	dishevelled segment polarity protein 3
FGF10	fibroblast growth factor 2 (basic)	DYRK1B	dual-specificity tyrosine-(Y)-phosphorylation regulated kinase 1B
FOS	FBJ murine osteosarcoma viral oncogene homolog	EDN1	endothelin 1
FOXC1	forkhead box C1	EDN2	endothelin 2
GAS1	growth arrest-specific 1	EFNA1	ephrin-A1
GBP2	guanylate binding protein 2, interferon-inducible	EGF	epidermal growth factor
GBP5	guanylate binding protein 5	EOMES	eomesodermin
GBP6	guanylate binding protein family, member 6	EPAS1	endothelial PAS domain protein 1
GFAP	glial fibrillary acidic protein	ESR1	estrogen receptor 1
GNAO1	guanine nucleotide binding protein (G protein), alpha activating activity polypeptide O	FAS	Fas cell surface death receptor
GRIA2	glutamate receptor, ionotropic, AMPA 2	FCGR2B	Fc fragment of IgG, low affinity IIb, receptor (CD32)
HADHA	hydroxyacyl-CoA dehydrogenase/3-ketoacyl-CoA thiolase/enoyl-CoA hydratase (trifunctional protein), alpha subunit	FGF10	fibroblast growth factor 2 (basic)
HLA-A	major histocompatibility complex, class I, A	FGF2	fibroblast growth factor 10
HLA-DQA1	major histocompatibility complex, class II, DQ alpha 1	FGF23	fibroblast growth factor 23
HLA-DRB5	major histocompatibility complex, class II, DR beta 5	FGL2	fibrinogen-like 2
HMGA1	high mobility group AT-hook 1	FMN2	formin 2
HMGCS2	3-hydroxy-3-methylglutaryl-CoA synthase 2 (mitochondrial)	FOS	FBJ murine osteosarcoma viral oncogene homolog
HOMER1	homer scaffolding protein 1	FOSL2	FOS-like antigen 2
IFI16	interferon, gamma-inducible protein 16	GBE1	glucan (1,4-alpha-), branching enzyme 1
Ifi47	interferon gamma inducible protein 47	GBP6	guanylate binding protein family, member 6
IFITM3	interferon induced transmembrane protein 3	Gcg	glucagon
IGF1	insulin-like growth factor 1 (somatomedin C)	GFAP	glial fibrillary acidic protein
IGF2	insulin-like growth factor 2	GIGYF1	GRB10 interacting GYF protein 1
IGFBP2	insulin-like growth factor binding protein 2, 36kDa	Gm21596/Hmgb1	high mobility group box 1
Igtp	interferon gamma induced GTPase	GRIN1	glutamate receptor, ionotropic, N-methyl D-aspartate 1
INMT	indolethylamine N-methyltransferase	GSTA5	glutathione S-transferase alpha 5
INSR	insulin receptor	GSTM3	glutathione S-transferase mu 3 (brain)
ITGB2	integrin, beta 2 (complement component 3 receptor 3 and 4 subunit)	HAS2	hyaluronan synthase 2
KDR	kinase insert domain receptor	HDGF	hepatoma-derived growth factor
KL	klotho	HIST4H4	histone cluster 4, H4
KLK3	kallikrein-related peptidase 3	HLA-A	major histocompatibility complex, class I, A
KRT14	keratin 14, type I	HLA-DRB5	major histocompatibility complex, class II, DR beta 5
KRT18	keratin 18, type I	HOMER1	homer scaffolding protein 1
KRT8	keratin 8, type II	IFIH1	interferon induced with helicase C domain 1
LBP	lipopolysaccharide binding protein	IFITM3	interferon induced transmembrane protein 3
LCN2	lipocalin 2	IFNA4	interferon, alpha 4
LEPR	leptin receptor	IGF1	insulin-like growth factor 1 (somatomedin C)
LGALS12	lectin, galactoside-binding, soluble, 12	IGF2	insulin-like growth factor 2
LGALS3BP	lectin, galactoside-binding, soluble, 3 binding protein	Igtp	interferon gamma induced GTPase
LGR5	leucine-rich repeat containing G protein-coupled receptor 5	IKZF2	IKAROS family zinc finger 2 (Helios)
MAPK1	mitogen-activated protein kinase 1	IRF6	interferon regulatory factor 6
MEOX1	mesenchyme homeobox 1	IRS1	insulin receptor substrate 1
MGP	matrix Gla protein	ITGB8	integrin, beta 8
MMP9	matrix metallopeptidase 9	KAT2B	K(lysine) acetyltransferase 2B
MPO	myeloperoxidase	KCND3	potassium channel, voltage gated Shal related subfamily D, member 3
MST1R	macrophage stimulating 1 receptor	KCNJ3	potassium channel, inwardly rectifying subfamily J, member 3
MYL7	myosin, light chain 7, regulatory	KDR	kinase insert domain receptor
NANOG	Nanog homeobox	KIF1A	kinesin family member 1A
NAV2	neuron navigator 2	KL	klotho
NPPA	natriuretic peptide A	KLF5	Kruppel-like factor 5 (intestinal)
NR1I3	nuclear receptor subfamily 1, group I, member 3	KLK3	kallikrein-related peptidase 3
NR4A1	nuclear receptor subfamily 4, group A, member 1	KRT18	keratin 18, type I
NR4A2	nuclear receptor subfamily 4, group A, member 2	LCN2	lipocalin 2
NTS	neurotensin	LDHA	lactate dehydrogenase A
OAS1	2'-5'-oligoadenylate synthetase 1, 40/46kDa	LEPR	leptin receptor
Olfr1508	olfactory receptor 1508	LGALS3BP	lectin, galactoside-binding, soluble, 3 binding protein
OMP	olfactory marker protein	LGR5	leucine-rich repeat containing G protein-coupled receptor 5
PCOLCE	procollagen C-endopeptidase enhancer	LPL	lipoprotein lipase
PDLIM2	PDZ and LIM domain 2 (mystique)	LUM	lumican
PLTP	phospholipid transfer protein	MGEA5	meningioma expressed antigen 5 (hyaluronidase)
PPARA	peroxisome proliferator-activated receptor alpha	MITF	microphthalmia-associated transcription factor
PPP1R1B	protein phosphatase 1, regulatory (inhibitor) subunit 1B	MPO	myeloperoxidase
PRKCD	protein kinase C, delta	MRAS	muscle RAS oncogene homolog
PRL	prolactin	MST1R	macrophage stimulating 1 receptor
PRLR	prolactin receptor	MYBL2	v-myb avian myeloblastosis viral oncogene homolog-like 2
PROCR	protein C receptor, endothelial	MYH8	myosin, heavy chain 8, skeletal muscle, perinatal
PSMB8	proteasome (prosome, macropain) subunit, beta type, 8	MYOD1	myogenic differentiation 1
PSMB9	proteasome (prosome, macropain) subunit, beta type, 9	NANOG	Nanog homeobox
PTGS2	prostaglandin-endoperoxide synthase 2 (prostaglandin G/H synthase and cyclooxygenase)	NF2	neurofibromin 2 (merlin)
RBP1	retinol binding protein 1, cellular	NOS2	nitric oxide synthase 2, inducible
RDH5	retinol dehydrogenase 5 (11-cis/9-cis)	NOTCH1	notch 1
RET	ret proto-oncogene	NPPA	natriuretic peptide A
RGS4	regulator of G-protein signaling 4	NR1D1	nuclear receptor subfamily 1, group D, member 1
RORA	RAR-related orphan receptor A	NR1I3	nuclear receptor subfamily 1, group I, member 3
RXRG	retinoid X receptor, gamma	NR3C1	nuclear receptor subfamily 3, group C, member 1 (glucocorticoid receptor)
S100A8	S100 calcium binding protein A8	NR4A1	nuclear receptor subfamily 4, group A, member 1
S100A9	S100 calcium binding protein A9	NRN1	neuritin 1
SCG2	secretogranin II	NT5E	5'-nucleotidase, ecto (CD73)
SDC4	syndecan 4	OGN	osteoglycin
SELPLG	selectin P ligand	OMP	olfactory marker protein
SERPINA1	serpin peptidase inhibitor, clade A (alpha-1 antiproteinase, antitrypsin), member 1	OPRM1	opioid receptor, mu 1
Serpina3g (includes others)	serine (or cysteine) peptidase inhibitor, clade A, member 3G	P4HA1	prolyl 4-hydroxylase, alpha polypeptide I
SERPING1	serpin peptidase inhibitor, clade G (C1 inhibitor), member 1	PDE3B	phosphodiesterase 3B, cGMP-inhibited
SLC7A5	solute carrier family 7 (amino acid transporter light chain, L system), member 5	PLCB1	phospholipase C, beta 1 (phosphoinositide-specific)
SPARC	secreted protein, acidic, cysteine-rich (osteonectin)	POLR2C	polymerase (RNA) II (DNA directed) polypeptide C, 33kDa
SYCP1	synaptonemal complex protein 1	PPP1R14A	protein phosphatase 1, regulatory (inhibitor) subunit 14A
TAP1	transporter 1, ATP-binding cassette, sub-family B (MDR/TAP)	PPP1R1B	protein phosphatase 1, regulatory (inhibitor) subunit 1B
TBX21	T-box 21	Prh1/Prp2	proline rich protein HaeIII subfamily 1
TGFBR2	transforming growth factor, beta receptor II (70/80kDa)	PRKCD	protein kinase C, delta
Tgtp1/Tgtp2	T cell specific GTPase 1	PRL	prolactin
TH	tyrosine hydroxylase	Prl2c2 (includes others)	prolactin family 2, subfamily c, member 2
THBD	thrombomodulin	PRLR	prolactin receptor
TNFRSF1A	tumor necrosis factor receptor superfamily, member 1A	PTGS2	prostaglandin-endoperoxide synthase 2 (prostaglandin G/H synthase and cyclooxygenase)
TP73	tumor protein p73	PTN	pleiotrophin
TRH	thyrotropin-releasing hormone	RDH5	retinol dehydrogenase 5 (11-cis/9-cis)
TRPM3	transient receptor potential cation channel, subfamily M, member 3	RGS16	regulator of G-protein signaling 16
TWIST1	twist family bHLH transcription factor 1	RGS4	regulator of G-protein signaling 4
UBD	ubiquitin D	S100A8	S100 calcium binding protein A8
USP18	ubiquitin specific peptidase 18	S100A9	S100 calcium binding protein A9
VCAM1	vascular cell adhesion molecule 1	SDC4	syndecan 4
VEGFC	vascular endothelial growth factor C	SELE	selectin E
WNT9A	wingless-type MMTV integration site family, member 9A	SEMA3C	sema domain, immunoglobulin domain (Ig), short basic domain, secreted, (semaphorin) 3C
XDH	xanthine dehydrogenase	Serpina3g (includes others)	serine (or cysteine) peptidase inhibitor, clade A, member 3G
		SFI1	Sfi1 homolog, spindle assembly associated (yeast)
		SLC18A3	solute carrier family 18 (vesicular acetylcholine transporter), member 3
		SLC29A1	solute carrier family 29 (equilibrative nucleoside transporter), member 1
		SLC2A4	solute carrier family 2 (facilitated glucose transporter), member 4
		SLC3A1	solute carrier family 31 (copper transporter), member 1
		SLC7A11	solute carrier family 7 (anionic amino acid transporter light chain, xc- system), member 11
		SLPI	secretory leukocyte peptidase inhibitor
		SPOP	speckle-type POZ protein
		SRP54	signal recognition particle 54kDa
		SYCP1	synaptonemal complex protein 1
		TBX21	T-box 21
		TCF12	transcription factor 12
		TCF3	transcription factor 3
		TDGF1	teratocarcinoma-derived growth factor 1
		TERT	telomerase reverse transcriptase
		TGFB1	transforming growth factor, beta 1
		TGFBR1	transforming growth factor, beta receptor 1
		Tgtp1/Tgtp2	T cell specific GTPase 1
		TH	tyrosine hydroxylase
		THBD	thrombomodulin
		THOC1	THO complex 1
		TIMP1	TIMP metallopeptidase inhibitor 1
		TLR2	toll-like receptor 2
		Tmsb4x (includes others)	thymosin, beta 4, X chromosome
		TNFRSF1A	tumor necrosis factor receptor superfamily, member 1A
		TNNC2	troponin C type 2 (fast)
		TP63	tumor protein p63
		TPM3	tropomyosin 3
		TREM1	triggering receptor expressed on myeloid cells 1
		TRH	thyrotropin-releasing hormone
		TRPM3	transient receptor potential cation channel, subfamily M, member 3
		UCP2	uncoupling protein 2 (mitochondrial, proton carrier)
		UTRN	utrophin
		VPREB1	pre-B lymphocyte 1
		VTI1A	vesicle transport through interaction with t-SNAREs 1A
		Wap	whey acidic protein
		ZFP36L1	ZFP36 ring finger protein-like 1

## Sheet: Table S15
List of DEGs known to be related to vitamin D action
Common VitD-related DEGs in TgCont-TgVitD and WtVitD
Gene Symbol	Entrez Gene Name
ACTA2	actin, alpha 2, smooth muscle, aorta
ANXA1	annexin A1
AVP	arginine vasopressin
C1R	complement component 1, r subcomponent
CAMP	cathelicidin antimicrobial peptide
CCL2	chemokine (C-C motif) ligand 2
Ccl7	chemokine (C-C motif) ligand 7
Ccl8	chemokine (C-C motif) ligand 8
CD74	CD74 molecule, major histocompatibility complex, class II invariant chain
CSF2	colony stimulating factor 2 (granulocyte-macrophage)
CYP17A1	cytochrome P450, family 17, subfamily A, polypeptide 1
CYP2A6 (includes others)	cytochrome P450, family 2, subfamily A, polypeptide 6
DVL3	dishevelled segment polarity protein 3
EGF	epidermal growth factor
EOMES	eomesodermin
ESR1	estrogen receptor 1
FGF10	fibroblast growth factor 2 (basic)
FOS	FBJ murine osteosarcoma viral oncogene homolog
GBP6	guanylate binding protein family, member 6
GFAP	glial fibrillary acidic protein
HLA-A	major histocompatibility complex, class I, A
HLA-DRB5	major histocompatibility complex, class II, DR beta 5
HOMER1	homer scaffolding protein 1
IFITM3	interferon induced transmembrane protein 3
IGF1	insulin-like growth factor 1 (somatomedin C)
IGF2	insulin-like growth factor 2
Igtp	interferon gamma induced GTPase
KDR	kinase insert domain receptor
KL	klotho
KLK3	kallikrein-related peptidase 3
KRT18	keratin 18, type I
LCN2	lipocalin 2
LEPR	leptin receptor
LGALS3BP	lectin, galactoside-binding, soluble, 3 binding protein
LGR5	leucine-rich repeat containing G protein-coupled receptor 5
MPO	myeloperoxidase
MST1R	macrophage scavenger receptor 1
NANOG	Nanog homeobox
NPPA	natriuretic peptide A
NR1I3	nuclear receptor subfamily 1, group I, member 3
NR4A1	nuclear receptor subfamily 4, group A, member 1
OMP	olfactory marker protein
PPP1R1B	protein phosphatase 1, regulatory (inhibitor) subunit 1B
PRKCD	protein kinase C, delta
PRL	prolactin
PRLR	prolactin receptor
PTGS2	prostaglandin-endoperoxide synthase 2 (prostaglandin G/H synthase and cyclooxygenase)
RDH5	retinol dehydrogenase 5 (11-cis/9-cis)
RGS4	regulator of G-protein signaling 4
S100A8	S100 calcium binding protein A8
S100A9	S100 calcium binding protein A9
SDC4	syndecan 4
Serpina3g (includes others)	serine (or cysteine) peptidase inhibitor, clade A, member 3G
SYCP1	synaptonemal complex protein 1
TBX21	T-box 21
Tgtp1/Tgtp2	T cell specific GTPase 1
TH	tyrosine hydroxylase
THBD	thrombomodulin
TNFRSF1A	tumor necrosis factor receptor superfamily, member 1A
TRH	thyrotropin-releasing hormone
TRPM3	transient receptor potential cation channel, subfamily M, member 3
